# Supplementary material for: Global Evidence on Monitoring Human Pesticide Exposure
Source: J Xenobiot. 2025 Nov 7;15(6):187. doi: 10.3390/jox15060187 (PMC12641724; doi:10.3390/jox15060187)
Supplement: Supplementary file 1 [file jox-15-00187-s001.zip]

Archive with 1 entries (1 files):
- jox-3757471-supplementary.pdf
